# Supplementary material for: Selection of the Inducer for the Differentiation of Chicken Embryonic Stem Cells into Male Germ Cells In Vitro
Source: PLoS One. 2016 Oct 14;11(10):e0164664. doi: 10.1371/journal.pone.0164664 (PMC5065142; doi:10.1371/journal.pone.0164664)
Supplement: S1 Table — (XLSX) [file pone.0164664.s001.xlsx]

## Sheet: Sheet1
Nanog	Day	A	B	C	D
	0	1	1	1	1
	2	0.8	0.81	0.82	0.72
	4	0.7	0.79	0.9	0.9
	6	0.68	0.57	0.77	0.69
	8	0.55	0.51	0.65	0.53
	10	0.31	0.33	0.46	0.54
Sox2	Day	A	B	C	D
	0	1	1	1	1
	2	0.8	0.72	0.82	0.81
	4	0.77	0.7	0.79	0.8
	6	0.68	0.57	0.78	0.77
	8	0.44	0.44	0.63	0.63
	10	0.42	0.3	0.53	0.48
C-kit	Day	A	B	C	D
	0	1	1	1	1
	2	1.82	2	1.9	1.9
	4	1.81	3.7	2.85	3.94
	6	1.78	5.55	3.9	4.89
	8	1.5	3.6	4.8	3.8
	10	1.51	3.57	3.65	3.6
Cvh	Day	A	B	C	D
	0	1	1	1	1
	2	1.2	1.95	1.76	1.85
	4	0.8	4.67	1.75	2.85
	6	0.9	6.52	3.8	4.86
	8	0.92	3.5	4.56	3.78
	10	1.13	3.37	3.67	3.68
intergin a6	Day	A	B	C	D
	0	1	1	1	1
	2	1.2	1.91	1.85	1.84
	4	0.95	4.8	1.8	2.9
	6	0.91	6.5	3.8	4.7
	8	0.95	6.4	4.4	3.7
	10	1.2	8.5	5.3	4.5
intergin b1	Day	A	B	C	D
	0	1	1	1	1
	2	1.15	1.89	1.92	1.93
	4	0.89	3.55	2.8	3.85
	6	0.88	5.54	3.8	4.6
	8	0.95	7.2	5.3	4.5
	10	1.03	7.15	5.25	5.43
